# Supplementary material for: Bacterial genera in the fluids from apical periodontitis‐related radicular cysts: An observational study
Source: Int Endod J. 2025 Mar 9;58(6):902–15. doi: 10.1111/iej.14220 (PMC12065126; doi:10.1111/iej.14220)
Supplement: Supplementary file 5 — Table S2 [file IEJ-58-902-s002.xlsx]

## Sheet: Sheet 1
	Supplementary Table S2. Descriptive statistics of the relative abundances of the 25 most abundant genera, categorized by matrix, and comparison of patient samples to negative controls.
	Result of Wilcoxon test with one-sided alternative comparing patient samples and negative controls denoted as pW, pZ stands for p-value of proportion test comparing presence of genera in patient samples and negative controls. All p-values are adjusted using Benjamini-Hochberg method.
	negative controls						supragingival plaques								cryopulverized teeth								cystic fluids
	minimum	1st quartile	median	3rd quartile	maximum	frequency	minimum	1st quartile	median	3rd quartile	maximum	pW-value	frequency	pZ-value	minimum	1st quartile	median	3rd quartile	maximum	pW-value	frequency	pZ-value	minimum	1st quartile	median	3rd quartile	maximum	pW-value	frequency	pZ-value
Streptococcus	0	0.039	0.072	0.097	0.522	89.6%	0.019	0.183	0.219	0.327	0.537	<001	100%	0.363	0	0.016	0.039	0.062	0.831	1	86.2%	1	0	0	0.001	0.014	0.229	1	51.7%	0.003
Fusobacterium	0	0.002	0.014	0.041	0.396	75%	0	0.008	0.02	0.053	0.24	0.311	89.7%	0.386	0	0	0.025	0.1	0.226	0.255	72.4%	1	0	0.008	0.056	0.214	0.841	0.024	79.3%	1
Porphyromonas	0	0	0.002	0.008	0.291	54.2%	0	0.001	0.005	0.016	0.104	0.097	86.2%	0.03	0	0	0.004	0.024	0.354	0.39	58.6%	1	0	0	0.048	0.363	0.793	0.014	65.5%	0.731
Rothia	0	0	0.011	0.019	0.119	66.7%	0	0.019	0.079	0.173	0.697	<001	96.6%	0.021	0	0	0	0.017	0.275	1	44.8%	0.228	0	0	0	0	0.007	1	6.9%	<001
Actinomyces	0	0	0.005	0.033	0.134	58.3%	0	0.019	0.061	0.102	0.283	<001	100%	0.001	0	0	0.011	0.064	0.181	0.231	69%	0.757	0	0	0	0.001	0.042	1	27.6%	0.055
Veillonella	0	0.011	0.022	0.033	0.223	83.3%	0	0.026	0.055	0.088	0.376	<001	96.6%	0.331	0	0	0.008	0.026	0.283	1	72.4%	0.668	0	0	0	0.003	0.161	1	31%	<001
Corynebacterium	0	0.008	0.022	0.045	0.134	85.4%	0	0.003	0.031	0.116	0.278	0.302	89.7%	1	0	0	0.006	0.029	0.49	1	62.1%	0.11	0	0	0	0	0.109	1	17.2%	<001
Flavobacterium	0	0.014	0.028	0.07	0.297	93.8%	0	0	0	0	0	1	0%	<001	0	0	0.001	0.017	0.283	1	58.6%	0.003	0	0	0	0.001	0.304	1	27.6%	<001
Pseudoramibacter	0	0	0.001	0.024	0.643	50%	0	0	0	0	0	1	0%	<001	0	0	0.02	0.121	0.352	0.125	65.5%	0.495	0	0	0	0	0.022	1	24.1%	0.124
Olsenella	0	0	0	0.017	0.3	41.7%	0	0	0	0.002	0.054	1	37.9%	1	0	0	0.013	0.037	0.543	0.071	69%	0.106	0	0	0	0	0.032	1	27.6%	0.564
Prevotella_7	0	0	0.001	0.013	0.091	52.1%	0	0.001	0.004	0.024	0.216	0.041	86.2%	0.021	0	0	0.007	0.022	0.103	0.183	65.5%	0.618	0	0.009	0.033	0.079	0.91	<001	89.7%	0.009
Ligilactobacillus	0	0.003	0.031	0.069	0.517	83.3%	0	0	0	0	0.011	1	13.8%	<001	0	0	0.002	0.023	0.16	1	62.1%	0.165	0	0	0	0.001	0.075	1	31%	<001
Lactobacillus	0	0.011	0.027	0.064	0.237	85.4%	0	0	0	0	0.003	1	10.3%	<001	0	0	0.005	0.03	0.194	1	69%	0.309	0	0	0	0.001	0.068	1	27.6%	<001
Prevotella	0	0	0.001	0.008	0.022	54.2%	0	0.001	0.006	0.029	0.054	0.015	79.3%	0.125	0	0	0.003	0.012	0.071	0.228	65.5%	0.731	0	0	0.012	0.058	0.739	0.015	65.5%	0.731
Haemophilus	0	0	0.001	0.008	0.079	52.1%	0	0.001	0.024	0.071	0.371	0.001	75.9%	0.165	0	0	0	0	0.034	1	20.7%	0.043	0	0	0	0	0.021	1	13.8%	0.009
Fretibacterium	0	0	0	0.004	0.058	39.6%	0	0	0	0	0.009	1	27.6%	0.691	0	0	0.003	0.014	0.2	0.033	65.5%	0.125	0	0	0.006	0.034	0.59	0.059	55.2%	0.495
Bacteroides	0	0	0.001	0.009	0.322	54.2%	0	0	0	0	0	1	0%	<001	0	0	0	0.002	0.31	1	31%	0.193	0	0	0	0	0.124	1	20.7%	0.029
Gemella	0	0	0	0.007	0.069	45.8%	0	0.003	0.009	0.013	0.07	0.003	89.7%	0.002	0	0	0	0.007	0.113	0.742	48.3%	1	0	0	0	0	0.856	1	20.7%	0.125
Leptotrichia	0	0	0	0.006	0.03	47.9%	0	0.003	0.036	0.06	0.191	<001	89.7%	0.003	0	0	0	0.013	0.108	0.584	51.7%	1	0	0	0	0	0.008	1	17.2%	0.044
Staphylococcus	0	0.001	0.008	0.036	0.286	75%	0	0	0	0	0	1	3.4%	<001	0	0	0	0.002	0.053	1	37.9%	0.013	0	0	0	0	0.056	1	17.2%	<001
Neisseria	0	0	0.003	0.011	0.052	64.6%	0	0	0.006	0.022	0.154	0.293	65.5%	1	0	0	0	0.001	0.037	1	37.9%	0.115	0	0	0	0	0.131	1	20.7%	0.003
Selenomonas	0	0	0	0.006	0.043	39.6%	0	0.001	0.006	0.024	0.084	0.004	75.9%	0.018	0	0	0.003	0.014	0.1	0.126	55.2%	0.495	0	0	0.001	0.008	0.033	0.479	51.7%	0.694
[Eubacterium] nodatum group	0	0	0	0.003	0.016	37.5%	0	0	0	0	0.002	1	17.2%	0.231	0	0	0	0.005	0.101	0.363	48.3%	0.757	0	0	0	0.002	0.682	0.776	34.5%	1
Rheinheimera	0	0	0.004	0.011	0.116	62.5%	0	0	0	0	0	1	0%	<001	0	0	0	0.001	0.111	1	27.6%	0.024	0	0	0	0	0.079	1	24.1%	0.012
Pseudopropionibacterium	0	0	0	0	0.009	8.3%	0	0	0	0	0.006	0.306	17.2%	0.692	0	0	0	0	0.513	0.091	24.1%	0.247	0	0	0	0	0.476	0.592	10.3%	1
